# Supplementary material for: Developing a Gene Biomarker at the Tipping Point of Adaptive and Adverse Responses in Human Bronchial Epithelial Cells
Source: PLoS One. 2016 May 19;11(5):e0155875. doi: 10.1371/journal.pone.0155875 (PMC4873291; doi:10.1371/journal.pone.0155875)
Supplement: S1 Table — (XLSX) [file pone.0155875.s005.xlsx]

## Sheet: S1 Table
Symbol	Description	Related Pathways		Fold-Change		p-value
		NRF2	p53	2 µM Zn2+	3 µM Zn2+
DUSP5	Dual specificity phosphatase 5	Yes*	Yes*	16.3903	10.373	0.00276733
SERPINE1	Serpin peptidase inhibitor, clade E, member 1		Yes*	12.4012	7.32047	0.00475311
HSPA4L	Heat shock 70kDa protein 4-like		Yes*	10.8693	5.25216	0.00447976
GADD45A	Growth arrest and DNA-damage-inducible, alpha		Yes*	8.78869	5.22832	0.00470389
HSPA1L	Heat shock 70kDa protein 1-like		Yes	7.03406	5.22934	0.00661296
MCL1	Myeloid cell leukemia sequence 1 (BCL2-related)		Yes*	6.75726	3.34985	0.000828267
ERRFI1	ERBB receptor feedback inhibitor 1		Yes*	6.49065	4.35407	0.00838416
EGR1	Early growth response 1		Yes	6.27766	10.0917	0.00561732
GCLM	Glutamate-cysteine ligase, modifier subunit	Yes	Yes*	5.28217	3.21888	0.00136377
MXD1	MAX dimerization protein 1		Yes*	4.94728	2.59666	0.00045837
DKK1	Dickkopf homolog 1 (Xenopus laevis)		Yes	4.73382	2.07386	0.00812388
CDKN1A	Cyclin-dependent kinase inhibitor 1A (p21, Cip1)	Yes*	Yes*	4.64352	3.64957	0.00258426
CYR61	Cysteine-rich, angiogenic inducer, 61		Yes	3.90297	2.15931	6.91523e-06
ID2	Inhibitor of DNA binding 2, dominant negative helix-loop-helix protein		Yes	3.45379	7.1657	0.00111164
STXBP5	Syntaxin binding protein 5 (tomosyn)		Yes*	3.26055	2.09184	0.00359858
HSP90AB1	Heat shock protein 90kDa alpha (cytosolic), class B member 1	Yes	Yes	3.15327	2.70835	0.00198237
NSMAF	Neutral sphingomyelinase (N-SMase) activation associated factor		Yes*	3.10401	1.67283	0.000376499
GLIPR1	GLI pathogenesis-related 1		Yes	2.88765	1.40558	0.00752108
HIST2H2BE	Histone cluster 2, H2be		Yes*	2.86009	3.87383	0.000994977
RND3	Rho family GTPase 3		Yes*	2.82211	1.5205	0.00769057
SPRED2	Sprouty-related, EVH1 domain containing 2		Yes*	2.80857	1.49031	0.00562361
SOX9	SRY (sex determining region Y)-box 9		Yes*	2.76313	1.91501	0.00249079
WEE1	WEE1 homolog (S pombe)		Yes*	2.75126	1.37371	0.00791603
NUAK2	NUAK family, SNF1-like kinase, 2		Yes*	2.73833	1.90978	0.00261869
P4HA1	Procollagen-proline, 2-oxoglutarate 4-dioxygenase, alpha polypeptide I		Yes	2.63728	1.81338	0.00591843
PTGER4	Prostaglandin E receptor 4 (subtype EP4)		Yes*	2.53877	1.18627	0.00255155
ETS1	V-ets erythroblastosis virus E26 oncogene homolog 1 (avian)		Yes*	2.40707	1.1494	0.00201989
MYC	V-myc myelocytomatosis viral oncogene homolog (avian)	Yes*	Yes*	2.40113	1.47858	0.00114521
FILIP1L	Filamin A interacting protein 1-like		Yes*	2.39974	1.16141	0.000500336
VASN	Vasorin		Yes	2.36732	1.78312	0.00713716
TGFB2	Transforming growth factor, beta 2		Yes*	2.32464	1.23387	0.00182672
MBP	Myelin basic protein		Yes*	2.30551	1.29862	0.00253464
PRKAG2	Protein kinase, AMP-activated, gamma 2 non-catalytic subunit		Yes	2.30547	1.65289	0.00136192
SOCS2	Suppressor of cytokine signaling 2		Yes	2.30137	1.60577	0.00124625
CSRP1	Cysteine and glycine-rich protein 1		Yes	2.27939	1.60045	0.00961079
SNAI1	Snail homolog 1 (Drosophila)		Yes	2.25796	2.67239	0.00707577
MAP2K3	Mitogen-activated protein kinase kinase 3	Yes	Yes*	2.1674	1.60726	0.00106583
SH3BP4	SH3-domain binding protein 4		Yes	2.12863	1.31096	0.00464984
FERMT2	Fermitin family homolog 2 (Drosophila)		Yes	2.05988	1.25018	0.00999556
PTPN1	Protein tyrosine phosphatase, non-receptor type 1		Yes*	2.03314	1.36578	0.000290404
EEA1	Early endosome antigen 1, 162kD		Yes*	2.03263	2.3622	0.000789169
HIST1H4H	Histone cluster 1, H4h	Yes*	Yes*	1.99605	3.91727	0.00206697
TSC22D3	TSC22 domain family, member 3		Yes*	1.98005	2.80106	0.00113481
SOD2	Superoxide dismutase 2, mitochondrial, nuclear gene encoding mitochondrial protein	Yes	Yes*	1.7857	3.00235	0.00471715
ID1	Inhibitor of DNA binding 1, dominant negative helix-loop-helix protein		Yes*	1.35582	2.11641	0.00429144
THBS1	Thrombospondin 1	Yes*	Yes	1.04993	-3.00991	0.00344588
RB1	Retinoblastoma 1		Yes*	-1.00027	-2.00948	0.00519854
UBL3	Ubiquitin-like 3		Yes	-1.1917	-2.34396	0.00330999
JAK1	Janus kinase 1		Yes*	-1.23676	-3.00313	0.00100754
HNRNPA2B1	Heterogeneous nuclear ribonucleoprotein A2/B1		Yes*	-1.25886	-2.26111	0.0099173
STC2	Stanniocalcin 2		Yes*	-1.3657	-2.66848	0.00296389
SERPINE2	Serpin peptidase inhibitor, clade E, member 2		Yes	-1.46592	-2.22695	0.00393778
GNG12	Guanine nucleotide binding protein (G protein), gamma 12		Yes*	-1.49576	-4.25771	0.00892957
PUM2	Pumilio homolog 2 (Drosophila)		Yes*	-1.64537	-2.64184	0.00897208
FLRT2	Fibronectin leucine rich transmembrane protein 2		Yes*	-2.06691	-3.12391	0.00241256
CD44	CD44 molecule (Indian blood group)		Yes*	-2.19424	-2.82339	0.00100925
OGT	O-linked N-acetylglucosamine (GlcNAc) transferase		Yes*	-2.31922	-2.84774	0.00628525
SPRY1	Sprouty homolog 1, antagonist of FGF signaling (Drosophila)		Yes*	-2.36989	-2.87538	0.00103623
DNAJA4	DnaJ (Hsp40) homolog, subfamily A, member 4	Yes		48.8214	26.2712	0.000138944
DNAJB9	DnaJ (Hsp40) homolog, subfamily B, member 9	Yes		4.3144	2.03693	0.00251144
DNAJB6	DnaJ (Hsp40) homolog, subfamily B, member 6	Yes		3.04572	2.09972	0.000253759
SRXN1	Sulfiredoxin 1 homolog (S cerevisiae)	Yes*		2.69501	1.70309	0.000105942
AZIN1	Antizyme inhibitor 1	Yes*		2.55764	1.56564	0.00750267
TXNRD1	Thioredoxin reductase 1	Yes*		2.29193	-1.04549	0.000205318
CPEB3	Cytoplasmic polyadenylation element binding protein 3	Yes*		2.20887	1.68718	0.00217226
NCKAP1	NCK-associated protein 1	Yes		-1.16502	-2.32712	0.00582521
FAM76B	Family with sequence similarity 76, member B	Yes*		-1.27796	-2.17646	0.00578607
HSPA6	Heat shock 70kDa protein 6 (HSP70B')			74.4685	40.6868	6.78397e-05
TRIB1	Tribbles homolog 1 (Drosophila)			41.0033	18.7739	0.000536033
ARL5B	ADP-ribosylation factor-like 5B			7.40335	4.30346	0.00387589
TSC22D2	TSC22 domain family, member 2			6.46281	2.98729	0.00130238
SGMS2	Sphingomyelin synthase 2			6.14708	4.61621	0.00700874
FAM46A	Family with sequence similarity 46, member A			5.37425	4.04872	0.00723217
NKRF	NFKB repressing factor			4.6846	2.95491	0.0078817
TUFT1	Tuftelin 1			4.39491	3.35193	0.00484767
STX3	Syntaxin 3			4.01302	2.88271	0.00634526
RAB30	RAB30, member RAS oncogene family			3.92008	3.16394	0.00398848
AP4B1	Adaptor-related protein complex 4, beta 1 subunit			3.74732	2.73437	0.00703018
CCDC117	Coiled-coil domain containing 117			3.70065	1.82849	0.0025383
OBFC2A	Oligonucleotide/oligosaccharide-binding fold containing 2A			3.69029	1.67233	0.00838158
FAM105B	Family with sequence similarity 105, member B			3.54905	2.72494	0.00808305
IL8	Interleukin 8			3.4349	1.57715	0.000116145
DUSP10	Dual specificity phosphatase 10			3.23053	2.03116	0.00532917
MIR21	MicroRNA 21			3.16764	1.24438	0.00640432
COL12A1	Collagen, type XII, alpha 1			3.08231	2.00048	0.00908943
NFIL3	Nuclear factor, interleukin 3 regulated			3.02569	2.16084	0.00376159
FJX1	Four jointed box 1 (Drosophila)			3.02288	2.08008	0.00645648
FAM46C	Family with sequence similarity 46, member C			2.86729	1.76574	0.000398689
GEM	GTP binding protein overexpressed in skeletal muscle			2.81992	1.53662	0.000100314
STAM	Signal transducing adaptor molecule (SH3 domain and ITAM motif) 1			2.80992	1.65784	0.0063932
SC5DL	Sterol-C5-desaturase (ERG3 delta-5-desaturase homolog, S. cerevisiae)-like			2.73866	1.65421	0.000995191
UBR2	Ubiquitin protein ligase E3 component n-recognin 2			2.69543	2.18657	0.00535814
S1PR3	Sphingosine-1-phosphate receptor 3			2.6506	1.89355	0.00229532
ZNF670	Zinc finger protein 670			2.63599	1.68617	0.0082651
RASL11B	RAS-like, family 11, member B			2.62919	2.05006	0.0064367
PTGER2	Prostaglandin E receptor 2 (subtype EP2), 53kDa			2.60479	1.56842	0.00376895
NT5DC3	5'-nucleotidase domain containing 3			2.60052	1.44432	0.00116295
HP1BP3	Heterochromatin protein 1, binding protein 3			2.59392	2.9926	0.00648083
SENP5	SUMO1/sentrin specific peptidase 5			2.50998	1.85419	0.00229149
MAPK6	Mitogen-activated protein kinase 6			2.46142	1.53897	0.00647449
HIST2H2AA4	Histone cluster 2, H2aa4			2.41721	4.67124	0.0039139
ZNF761	Zinc finger protein 761			2.41299	1.30447	0.00228861
ZNF800	Zinc finger protein 800			2.36065	1.29743	0.0044425
FLJ35409	PREDICTED: FLJ35409 protein			2.29104	1.53414	0.00124769
ERO1L	ERO1-like (S. cerevisiae)			2.24529	1.46882	0.00234021
RNF103	Ring finger protein 10			2.22496	1.67471	0.000396146
TMEM55B	Transmembrane protein 55B			2.20716	2.5653	0.0040085
SPRY4	Sprouty homolog 4 (Drosophila)			2.17124	1.51464	0.00138604
ZNF189	Zinc finger protein 189			2.14963	1.39222	0.00365853
ARHGAP20	Rho GTPase activating protein 20			2.13037	1.36935	0.00325701
CCNYL1	Cyclin Y-like 1			2.11823	1.5563	0.00439327
TM2D2	TM2 domain containing 2			2.09494	1.256	0.00303686
DNAJC25	DnaJ (Hsp40) homolog, subfamily C, member 25			2.09213	1.72814	0.00921327
HIST2H2AA3	Histone cluster 2, H2aa3			2.07205	4.41981	0.00350652
SGMS1	Sphingomyelin synthase 1			2.03042	1.41799	0.00384991
TTC39B	Tetratricopeptide repeat domain 39B			2.02347	1.5509	0.00534677
ASGR1	Asialoglycoprotein receptor 1			1.97696	2.91543	0.00473913
KRT19	Keratin 19			1.9529	2.96078	0.000343447
HIST1H2BK	Histone cluster 1, H2bk			1.90965	3.57454	0.0067521
HIST1H3G	Histone cluster 1, H3g			1.87861	2.65899	0.000517227
WDR68	WD repeat domain 68			1.84408	2.08412	0.00406219
PLA2G12B	Phospholipase A2, group XIIB			1.80394	2.69987	0.00223869
HIST1H2BG	Histone cluster 1, H2bg			1.76558	2.39253	0.00355081
DKK4	Dickkopf homolog 4 (Xenopus laevis)			1.72562	3.7081	0.0015714
OR2B6	Olfactory receptor, family 2, subfamily B, member 6			1.7129	2.20009	0.00752273
HIST2H2AC	Histone cluster 2, H2ac			1.63352	3.005	0.00869848
MAD2L1BP	MAD2L1 binding protein			1.63036	2.52795	0.000436022
NR4A2	Nuclear receptor subfamily 4, group A, member 2			1.62036	2.0491	0.000160963
DDA1	DET1 and DDB1 associated 1			1.58053	2.00793	0.00493135
HIST1H2BD	Histone cluster 1, H2bd			1.54396	3.00336	0.00167466
HIST1H3C	Histone cluster 1, H3c			1.5218	2.92708	0.00289625
PLA2G4C	Phospholipase A2, group IVC (cytosolic, calcium-independent)			1.49412	2.06187	0.000793985
TMEM31	Transmembrane protein 31			1.48885	2.03648	0.000503453
H2AFV	H2A histone family, member V			1.48627	2.22995	0.00736861
ADH1A	Alcohol dehydrogenase 1A (class I), alpha polypeptide			1.46528	2.21844	0.000964849
TIMP4	TIMP metallopeptidase inhibitor 4			1.43236	2.15471	0.0047192
RPL13L	Ribosomal protein L13-like			1.21092	2.09785	0.00164301
S100P	S100 calcium binding protein P			1.07054	2.00146	0.000105318
ADAM9	ADAM metallopeptidase domain 9 (meltrin gamma)			1.05308	-2.02871	0.000396396
SSFA2	Sperm specific antigen 2			1.03351	-2.04641	0.00310826
TCEA1	Transcription elongation factor A (SII), 1			1.01296	-2.17647	0.00161234
FEM1C	Fem-1 homolog c (C. elegans)			-1.12549	-2.4237	0.00577086
VCPIP1	Valosin containing protein (p97)/p47 complex interacting protein 1			-1.22021	-2.0689	0.00296106
FAM160B1	Family with sequence similarity 160, member B1			-1.36201	-2.3585	0.0062436
LPAR1	Lysophosphatidic acid receptor 1			-1.4465	-2.0377	0.00660546
WDR35	WD repeat domain 35			-1.44785	-2.04081	0.00394139
MDFIC	MyoD family inhibitor domain containing			-1.47724	-2.61214	0.00496638
SNORD31	Small nucleolar RNA, C/D box 31			-1.61234	-2.88625	0.000114379
SNORA25	Small nucleolar RNA, H/ACA box 25			-1.7904	-3.77619	0.000649853
LIMCH1	LIM and calponin homology domains 1			-1.84546	-2.4381	0.00761014
FAM167A	Family with sequence similarity 167, member A			-1.99935	-2.22704	0.00280053
MIR1978	MicroRNA 1978			-2.34949	-4.90819	0.00539042
FAM65B	Family with sequence similarity 65, member B			-2.36215	-1.88845	0.00350018
SNORA70	Small nucleolar RNA, H/ACA box 70			-2.52627	-3.40574	0.00215345
