# Supplementary material for: Developing a Gene Biomarker at the Tipping Point of Adaptive and Adverse Responses in Human Bronchial Epithelial Cells
Source: PLoS One. 2016 May 19;11(5):e0155875. doi: 10.1371/journal.pone.0155875 (PMC4873291; doi:10.1371/journal.pone.0155875)
Supplement: S2 Table — (XLSX) [file pone.0155875.s006.xlsx]

## Sheet: S2 Table
Ingenuity Canonical Pathways	-log(p-value)	Molecules
p38 MAPK Signaling	2.53	MYC,DUSP10,HIST1H3C,PLA2G4C,TGFB2,MAP2K3,PLA2G12B
Glucocorticoid Receptor Signaling	2.53	CXCL8,JAK1,HSP90AB1,CDKN1A,HSPA6,TGFB2,PRKAG2,SERPINE1,TSC22D3,HSPA1L
Aldosterone Signaling in Epithelial Cells	2.09	HSP90AB1,HSPA6,DNAJC25,DNAJB6,DNAJB9,HSPA1L,HSPA4L
Colorectal Cancer Metastasis Signaling	1.89	MYC,JAK1,RND3,TGFB2,PRKAG2,PTGER2,PTGER4,GNG12
NRF2-mediated Oxidative Stress Response	1.89	SOD2,DNAJA4,MAP2K3,DNAJB6,GCLM,DNAJB9,TXNRD1
Regulation of the Epithelial-Mesenchymal Transition Pathway	1.89	ETS1,ID2,JAK1,EGR1,SNAI1,TGFB2,MAP2K3
Bladder Cancer Signaling	1.89	MYC,CXCL8,RB1,THBS1,CDKN1A
Protein Ubiquitination Pathway	1.88	HSP90AB1,UBR2,HSPA6,DNAJC25,DNAJB6,DNAJB9,HSPA1L,HSPA4L
Polyamine Regulation in Colon Cancer	1.88	MYC,AZIN1,MXD1
Estrogen-mediated S-phase Entry	1.86	MYC,RB1,CDKN1A
p53 Signaling	1.86	RB1,GADD45A,THBS1,CDKN1A,SERPINE2
Telomerase Signaling	1.86	ETS1,MYC,RB1,HSP90AB1,CDKN1A
Cell Cycle: G1/S Checkpoint Regulation	1.72	MYC,RB1,CDKN1A,TGFB2
Eicosanoid Signaling	1.72	PLA2G4C,PTGER2,PLA2G12B,PTGER4
Wnt/β-catenin Signaling	1.69	MYC,CD44,TGFB2,DKK4,SOX9,DKK1
Sphingomyelin Metabolism	1.68	SGMS2,SGMS1
HMGB1 Signaling	1.64	CXCL8,RND3,TGFB2,MAP2K3,SERPINE1
JAK/Stat Signaling	1.64	JAK1,CDKN1A,PTPN1,SOCS2
Role of JAK2 in Hormone-like Cytokine Signaling	1.64	JAK1,PTPN1,SOCS2
ERK/MAPK Signaling	1.6	ETS1,MYC,HIST1H3C,PLA2G4C,PRKAG2,PLA2G12B
VDR/RXR Activation	1.6	GADD45A,MXD1,CDKN1A,TGFB2
Cyclins and Cell Cycle Regulation	1.6	RB1,WEE1,CDKN1A,TGFB2
Aryl Hydrocarbon Receptor Signaling	1.48	MYC,RB1,HSP90AB1,CDKN1A,TGFB2
eNOS Signaling	1.47	LPAR1,HSP90AB1,HSPA6,PRKAG2,HSPA1L
Molecular Mechanisms of Cancer	1.4	MYC,RB1,JAK1,RND3,CDKN1A,TGFB2,PRKAG2,MAP2K3
Chronic Myeloid Leukemia Signaling	1.4	MYC,RB1,CDKN1A,TGFB2
Mouse Embryonic Stem Cell Pluripotency	1.38	MYC,ID1,ID2,JAK1
IGF-1 Signaling	1.37	JAK1,PRKAG2,SOCS2,CYR61
Cell Cycle: G2/M DNA Damage Checkpoint Regulation	1.37	GADD45A,WEE1,CDKN1A
