# Supplementary material for: Developing a Gene Biomarker at the Tipping Point of Adaptive and Adverse Responses in Human Bronchial Epithelial Cells
Source: PLoS One. 2016 May 19;11(5):e0155875. doi: 10.1371/journal.pone.0155875 (PMC4873291; doi:10.1371/journal.pone.0155875)
Supplement: S3 Table — (XLSX) [file pone.0155875.s007.xlsx]

## Sheet: S3 Table
Ingenuity Toxicity Lists	-log(p-value)	Molecules
Primary Glomerulonephritis Biomarker Panel (Human)	2.76	EGR1,SERPINE1,MCL1
Acute Renal Failure Panel (Rat)	2.76	MYC,EGR1,CDKN1A,CD44,DNAJB9
Increases Liver Damage	2.66	EGR1,CDKN1A,PTPN1,CD44,MAP2K3,SERPINE1
NRF2-mediated Oxidative Stress Response	2.54	SOD2,HSP90AB1,DNAJA4,MAP2K3,DNAJB6,GCLM,DNAJB9,TXNRD1
p53 Signaling	2.2	RB1,GADD45A,THBS1,CDKN1A,SERPINE2
Cell Cycle: G1/S Checkpoint Regulation	2.02	MYC,RB1,CDKN1A,TGFB2
VDR/RXR Activation	1.87	GADD45A,MXD1,CDKN1A,TGFB2
Cardiac Fibrosis	1.87	ETS1,SOD2,EGR1,SNAI1,SERPINE1,mir-21
Increases Renal Damage	1.87	THBS1,CD44,MAP2K3,mir-21
Cardiac Necrosis/Cell Death	1.86	RB1,SOD2,CDKN1A,MAP2K3,CYR61,mir-21,MCL1
Increases Liver Steatosis	1.86	ID1,CD44,SSFA2,TSC22D3
Liver Necrosis/Cell Death	1.83	MYC,RB1,SOD2,CDKN1A,PTPN1,SERPINE1,MCL1
Hepatic Fibrosis	1.73	CXCL8,THBS1,TGFB2,mir-21
Aryl Hydrocarbon Receptor Signaling	1.73	MYC,RB1,HSP90AB1,CDKN1A,TGFB2
Cell Cycle: G2/M DNA Damage Checkpoint Regulation	1.73	GADD45A,WEE1,CDKN1A
Long-term Renal Injury Anti-oxidative Response Panel (Rat)	1.67	SOD2,GCLM
Decreases Depolarization of Mitochondria and Mitochondrial Membrane	1.39	CDKN1A,MCL1
