# Supplementary material for: Developing a Gene Biomarker at the Tipping Point of Adaptive and Adverse Responses in Human Bronchial Epithelial Cells
Source: PLoS One. 2016 May 19;11(5):e0155875. doi: 10.1371/journal.pone.0155875 (PMC4873291; doi:10.1371/journal.pone.0155875)
Supplement: S4 Table — (XLSX) [file pone.0155875.s008.xlsx]

## Sheet: S4 Table
	Zn2+ (µM)				Two-Sample t test
	2		3		(p-value)
Gene Symbol	Array	qPCR	Array	qPCR	Array	qPCR
DUSP5	16.3903	16.8772	10.373	13.9187	0.00276733	0.372024
SERPINE1	12.4012	1.79694	7.32047	1.24459	0.00475311	0.00626598
HSPA4L	10.8693	6.30762	5.25216	4.42989	0.00447976	0.176235
GADD45A	8.78869	7.18923	5.22832	2.81335	0.00470389	0.0122601
MCL1	6.75726	7.4183	3.34985	3.73775	0.000828267	0.0905066
EGR1	6.27766	14.4684	10.0917	15.0748	0.00561732	0.865647
GCLM	5.28217	3.66804	3.21888	2.7153	0.00136377	0.187682
MXD1	4.94728	44.9231	2.59666	31.6304	0.00045837	0.230117
CDKN1A	4.64352	3.40099	3.64957	2.03573	0.00258426	0.118951
IL8	3.4349	4.1376	1.57715	1.74661	0.000116145	0.001435
WEE1	2.75126	3.77358	1.37371	3.14885	0.00791603	0.412071
SRXN1	2.69501	2.43136	1.70309	1.56156	0.000105942	0.0192265
PTGER4	2.53877	1.20889	1.18627	-1.3587	0.00255155	0.00382556
ETS1	2.40707	1.53173	1.1494	-1.16549	0.00201989	0.0781734
MYC	2.40113	4.06058	1.47858	2.23275	0.00114521	0.00875636
FILIP1L	2.39974	1.25643	1.16141	-2.26438	0.000500336	0.0135695
TGFB2	2.32464	1.12005	1.23387	-1.53167	0.00182672	0.0362779
MBP	2.30551	2.30871	1.29862	3.45839	0.00253464	0.378584
TXNRD1	2.29193	1.2553	-1.04549	-1.46742	0.000205318	0.01378
SNAI1	2.25796	-2.79332	2.67239	1.98943	0.00707577	0.0111104
MAP2K3	2.1674	4.95474	1.60726	2.96808	0.00106583	0.00200605
EEA1	2.03263	1.20917	2.3622	1.18771	0.000789169	0.926834
HIST1H4H	1.99605	1.62773	3.91727	1.47678	0.00206697	0.754488
TSC22D3	1.98005	1.86769	2.80106	2.53493	0.00113481	0.0300646
SOD2	1.7857	2.26612	3.00235	2.0574	0.00471715	0.22721
ID1	1.35582	9.79386	2.11641	4.72368	0.00429144	0.17108
THBS1	1.04993	-2.29074	-3.00991	-3.36519	0.00344588	0.335932
RB1	-1.00027	1.03301	-2.00948	-2.17798	0.00519854	0.166336
JAK1	-1.23676	-1.54423	-3.00313	-1.54327	0.00100754	0.996535
GNG12	-1.49576	-1.3516	-4.25771	-1.30598	0.00892957	0.858641
